# Supplementary material for: Contraindications to Lateral Extra-Articular Tenodesis: A Systematic Review
Source: J Clin Med. 2026 Apr 8;15(8):2821. doi: 10.3390/jcm15082821 (PMC13116200; doi:10.3390/jcm15082821)
Supplement: Supplementary file 1 [file jcm-15-02821-s001.zip]

Archive with 1 entries (1 files):
- jcm-4185827-supplementary.pdf
